# Supplementary material for: Self-Repair in Cacti Branches: Comparative Analyses of Their Morphology, Anatomy, and Biomechanics
Source: Int J Mol Sci. 2020 Jun 29;21(13):4630. doi: 10.3390/ijms21134630 (PMC7370035; doi:10.3390/ijms21134630)
Supplement: Supplementary file 1 [file ijms-21-04630-s001.zip › Supplement Table S1_Self Repair in Cacti_Raw Data.xlsx]

## Sheet: O. ficus-indica
Experimental Raw Data Opuntia ficus-indica
Sample	Plant	Branch Length [mm]	Weight [g]	Bending Stiffness (first linear range)						Bending Stiffness (second linear range)						Slope ratio			Work [mJ]						Second Moment of Area [mm4]	Bending Elastic Modulus [MPa]	RWC [%]	RWC Control Branch [%]
				unwounded [Nmm²]	wounded [Nmm²]	healed [Nmm²]	Wounding Effect - 0 [%]	Wounding Effect - 21 [%]	Healing efficiency - 21 [%]	unwounded [Nmm²]	wounded [Nmm²]	healed [Nmm²]	Wounding Effect - 0 [%]	Wounding Effect - 21 [%]	Healing efficiency - 21 [%]	unwounded	wounded	healed	unwounded [Nmm²]	wounded [Nmm²]	healed [Nmm²]	Wounding Effect - 0 [%]	Wounding Effect - 21 [%]	Healing efficiency - 21 [%]
1	A	126.667	44.96	14829.9	12112.2	10392	18.326	29.9256	-11.5996	12623.4	9210.76	10203.1	27.0341	19.1732	7.86091	0.851211	0.760455	0.981824	9.58592	6.96116	7.17634	27.3814	25.1366	2.24476	3379.5	4.38819	92.931	101.476
2	A	95.6667	21.7	11266	6328.31	7521.92	43.8281	33.2333	10.5948	8037.87	6047.03	5909.63	24.7682	26.4777	-1.70951	0.713464	0.955553	0.785654	6.13706	4.90108	4.95901	20.1396	19.1957	0.943984	1568.5	7.18264	98.2205	102.477
3	A	108.667	22.91	8365.94	4928.77	5192.66	41.0853	37.931	3.15435	6262.53	5051.11	4973.58	19.3439	20.5819	-1.23798	0.748575	1.02482	0.957811	6.57523	3.4818	4.05582	47.0467	38.3167	8.73002	1341.5	6.23626	92.5567	100.923
4	A	129.333	42.94	17472.2	11554.5	8261.5	33.8694	52.7164	-18.8471	17517.5	12449.6	7886.93	28.9306	54.9769	-26.0463	1.00259	1.07747	0.954662	7.96424	8.51763	5.85349	-6.94841	26.5029	-33.4513	3030.5	5.76546	90.3744	96.1841
5	A	126	43.4	17929.7	13634.1	9159.36	23.958	48.9152	-24.9572	15688.7	12703.3	10720.8	19.0288	31.6658	-12.637	0.875013	0.931733	1.17047	10.6161	8.2804	6.76298	22.0011	36.2948	-14.2937	2749.5	6.52108	95.397	92.1903
6	A	99	21.2	6298.11	6029.92	4299.12	4.2582	31.7395	-27.4813	5643.6	2728.65	4471.57	51.6506	20.7675	30.8831	0.896079	0.452518	1.04011	4.94803	3.11556	3.60572	37.0343	27.1283	9.90604	849	7.41826	95.8525	96.3865
7	A	113.667	37.3	9191.95	6994.17	8935.11	23.9099	2.79426	21.1156	8473	6515.16	7938.23	23.1069	6.31149	16.7954	0.921785	0.931513	0.888432	6.75898	4.64652	6.01639	31.2541	10.9868	20.2673	2668.5	3.44462	98.059	97.9452
8	A	92.3333	25.7	16275.3	13562.4	9141.07	16.6688	43.8347	-27.1659	15235.2	11490.7	7645.7	24.578	49.8155	-25.2375	0.936093	0.847245	0.836412	10.0605	8.44413	5.77118	16.0669	42.6355	-26.5686	2214.5	7.34943	95.4504	95.8658
9	B	105.667	30.48	18390.9	14699.4	9678.1	20.0724	47.3757	-27.3033	17235.8	13673.6	7088.47	20.6678	58.8736	-38.2059	0.937193	0.930211	0.732424	12.3496	8.93085	5.42812	27.6831	56.0462	-28.3631	4196.5	4.38244	94.2602	98.0572
10	B	130	41.7	10112.6	8921.94	4564.21	11.7744	54.8663	-43.0919	6049.94	6858.73	5303.89	-13.3687	12.3315	-25.7002	0.598255	0.768749	1.16206	6.1578	5.4026	4.44009	12.2642	27.8949	-15.6307	1888.5	5.35486	95.8442	100.293
11	B	123.667	49.7	17565.2	12240.3	11228.9	30.315	36.0731	-5.7581	16256.2	13627.4	10942.5	16.1712	32.6874	-16.5162	0.92548	1.11332	0.974495	10.7684	8.07032	6.26649	25.0554	41.8065	-16.7512	5091.5	3.4499	100.349	100.843
12	B	111.667	38.5	20507.4	16945	8323.75	17.3712	59.4109	-42.0397	24724.7	17245	8465.3	30.2519	65.7618	-35.5099	1.20565	1.01771	1.01701	12.5867	10.7545	5.78935	14.5564	54.0042	-39.4478	6506	3.15207	95.9906	101.396
13	B	110.667	43.2	26563.2	15660.7	11211.4	41.0435	57.7933	-16.7498	22433.7	21156.4	10757.3	5.69386	52.0486	-46.3548	0.844542	1.35092	0.959492	15.796	10.7095	7.35149	32.2015	53.4598	-21.2584	7308	3.63481	96.5696	99.0108
14	B	108.333	29.71	16060.8	7135.44	5919.86	55.5723	63.1409	-7.5686	13404.4	8303.17	4696.47	38.0566	64.9634	-26.9068	0.834606	1.16365	0.793341	10.6501	4.60948	3.9553	56.719	62.8615	-6.14247	1795	8.94752	97.113	98.8491
Min		92.3333	21.2	6298.11	4928.77	4299.12	4.2582	2.79426	-43.0919	5643.6	2728.65	4471.57	-13.3687	6.31149	-46.3548	0.598255	0.452518	0.732424	4.94803	3.11556	3.60572	-6.94841	10.9868	-39.4478	849	3.15207	90.3744	92.1903	Min
Max		130	49.7	26563.2	16945	11228.9	55.5723	63.1409	21.1156	24724.7	21156.4	10942.5	51.6506	65.7618	30.8831	1.20565	1.35092	1.17047	15.796	10.7545	7.35149	56.719	62.8615	20.2673	7308	8.94752	100.349	102.477	Max
Mean		112.952	35.2429	15059.2	10767.7	8130.64	27.2895	42.8393	-15.5498	13541.9	10504.3	7643.1	22.5653	36.8883	-14.323	0.877895	0.951848	0.946728	9.3539	6.91611	5.53084	25.8897	37.305	-11.4154	3184.79	5.51625	95.6405	98.7069	Mean
SD		12.1033	9.3585	5283.67	3829.1	2246.73	13.7391	15.2756	17.987	5835.65	4884.98	2269.11	14.2878	19.5672	21.4338	0.136294	0.204828	0.126323	2.96544	2.45442	1.14759	14.9622	14.8141	17.2607	1875.17	1.76055	2.45675	2.7321	SD
Median		111.167	37.9	16168.1	11833.3	8629.43	23.9339	45.6052	-17.7984	14319.8	10350.7	7766.32	23.8425	32.1766	-20.8769	0.885546	0.943643	0.958651	9.82323	7.51574	5.78026	26.2184	37.3057	-14.9622	2709	5.56016	95.8483	98.93	Median
IQR		19.0833	16.4325	7437.6	6586.7	3228.04	21.6401	20.3856	21.0582	8844.28	6795.32	4313.31	9.34892	33.6165	25.3358	0.0963495	0.196319	0.158794	4.11764	3.78909	1.63414	14.8795	24.0945	27.1606	2173.88	3.19554	2.43277	4.12671	IQR
Plant A	Median	111.167	31.5	13047.9	9274.34	8598.3	23.9339	35.5821	-15.2233	10548.2	7862.96	7766.32	24.6731	23.6226	-1.47375	0.885546	0.931623	0.956236	7.36161	5.93112	5.81233	24.6913	26.8156	1.59437	2441.5	6.37867	95.4237	97.1658	Median	Plant A
	IQR	28	20.4475	7589.09	6221.01	2206.04	17.7616	13.8188	30.5238	7754.54	5932.35	2828.83	5.34209	15.9735	25.8816	0.09981	0.147323	0.120969	3.23888	3.96599	1.46982	13.5777	13.1488	26.3864	1308	1.80319	3.56674	4.95673	IQR
Plant B	Median	111.167	40.1	17978	13469.9	9000.92	25.1937	56.3298	-22.0265	16746	13650.5	7776.89	18.4195	55.4611	-31.2083	0.885011	1.06551	0.966993	11.559	8.50058	5.60874	26.3692	53.732	-19.0048	4644	4.00863	96.2801	99.6518	Median	Plant B
	IQR	11.75	10.34	3541.36	5668.87	4307.27	20.3149	9.7582	28.4917	7016.88	6717.94	4434.25	19.5427	25.9132	11.53	0.0971744	0.198984	0.1715	1.84772	4.19528	1.46011	13.8907	10.8158	10.6761	3686.88	1.61562	1.09639	1.81559	IQR

## Sheet: C. bigelovii
Experimental Raw Data Cylindropuntia bigelovii
Sample	Plant	Branch Length [mm]	Weight [g]	Bending Stiffness (first linear range)						Bending Stiffness (second linear range)						Slope ratio			Work [mJ]						Second Moment of Area [mm4]	Bending Elastic Modulus [MPa]	RWC [%]	RWC Control Branch [%]
				unwounded [Nmm²]	wounded [Nmm²]	healed [Nmm²]	Wounding Effect - 0 [%]	Wounding Effect - 21 [%]	Healing efficiency - 21 [%]	unwounded [Nmm²]	wounded [Nmm²]	healed [Nmm²]	Wounding Effect - 0 [%]	Wounding Effect - 21 [%]	Healing efficiency - 21 [%]	unwounded	wounded	healed	unwounded [Nmm²]	wounded [Nmm²]	healed [Nmm²]	Wounding Effect - 0 [%]	Wounding Effect - 21 [%]	Healing efficiency - 21 [%]
1	C	200	96.3	19099.3	8999.19	8583.32	52.882	55.0594	-2.17742	23024.8	11142.3	13978.6	51.6074	39.2892	12.3182	1.20554	1.23815	1.62857	12.8535	6.08479	5.98758	52.6605	53.4168	-0.756259	27705	0.456859	81.6348	73.717
2	C	180	91.6	10021.9	9442.04	10933	5.78583	-9.09141	14.8772	10921.7	9447.14	10010.6	13.5008	8.34206	5.15876	1.08978	1.00054	0.915627	7.00583	5.81334	6.22838	17.0214	11.0972	5.92426	27057.5	0.689379	65.3744	63.9289
3	C	150	63.3	13990.8	6282.93	9994.52	55.0923	28.5635	26.5288	16714.8	9033.33	11355.9	45.9562	32.0611	13.8951	1.1947	1.43776	1.13621	8.64334	4.74964	6.79526	45.0486	21.3816	23.667	19318.5	0.370392	85.4817	87.9065
4	C	180	88.9	12759.1	8873.27	10995.6	30.4553	13.8215	16.6338	17418.3	11361	11842.5	34.7753	32.0112	2.76405	1.36517	1.28037	1.07702	8.82971	6.50904	7.11777	26.2825	19.3884	6.89414	27471	0.724217	82.7092	74.5818
5	C	155	61.3	12461.1	8655.96	10423.2	30.536	16.354	14.1819	13754.4	8650.51	10855.4	37.1073	21.0768	16.0306	1.10379	0.99937	1.04147	8.19306	6.2535	6.59259	23.6732	19.5345	4.13875	18652	0.464457	80.8254	84.3521
6	D	195	121.3	23705.8	10359.6	12030.8	56.2995	49.2497	7.04981	20713.6	13212.6	14227.2	36.213	31.3147	4.89826	0.873778	1.2754	1.18257	16.1364	6.56128	7.31623	59.3387	54.6601	4.6786	41898.5	0.668082	n.a.	n.a.
7	D	160	76.9	17592.2	11657.3	13119.9	33.7361	25.4219	8.31429	19419.8	12390.1	14467.6	36.1984	25.5008	10.6977	1.10389	1.06287	1.10272	11.3507	7.63053	8.48959	32.7748	25.2065	7.56835	29049.5	0.565792	n.a.	n.a.
8	D	170	80.3	15583.8	14274.3	12574.3	8.40262	19.3118	-10.9092	18612.6	11535.8	12791.6	38.0215	31.2746	6.74691	1.19436	0.808149	1.01728	9.81645	7.40623	8.47832	24.5529	13.6315	10.9214	27220.5	0.605593	n.a.	n.a.
9	D	150	75.1	11183.9	11580.4	9215.26	-3.5453	17.6025	-21.1478	15154.2	10544.2	12466.8	30.4206	17.7335	12.6871	1.355	0.910519	1.35284	7.67204	7.72077	6.22167	-0.6351	18.9046	-19.5397	24480	0.572502	n.a.	n.a.
10	E	195	87.9	18833.3	13323.7	11965	29.2544	36.4688	-7.21441	19022.1	11967.2	13311.5	37.0877	30.0206	7.06714	1.01002	0.898188	1.11254	10.5993	8.45103	7.04623	20.2677	33.5214	-13.2537	27734	0.679069	76.5842	79.5854
11	E	190	91.3	14554	12310.8	11335.3	15.4125	22.1152	-6.70264	18586.8	12252.1	14013.7	34.0815	24.604	9.4775	1.27709	0.995232	1.23628	9.86502	6.7916	7.62459	31.1547	22.7109	8.44383	36582	0.397845	67.6779	87.6069
12	E	170	87.7	16514.4	12399.1	11332.1	24.9196	31.3804	-6.46081	20586.8	12072.3	12571.1	41.3591	38.9362	2.42293	1.24659	0.973641	1.10933	10.1973	7.92645	7.37209	22.2689	27.7053	-5.43641	31520.5	0.523926	82.2157	n.a.
13	E	180	92.3	13713.9	9826.62	11317.5	28.3457	17.4743	10.8715	16478.6	11212.5	13598.3	31.9571	17.4789	14.4782	1.20159	1.14103	1.20153	9.39724	6.34328	7.09036	32.4985	24.5485	7.95002	33795	0.405798	82.4265	n.a.
14	E	155	74.3	21719.7	12629	9514.75	41.8548	56.193	-14.3382	23342.8	11642.2	13968.7	50.1248	40.1583	9.96657	1.07473	0.921867	1.46811	14.0974	8.44412	6.68446	40.1016	52.5837	-12.4822	26650	0.814999	91.1374	n.a.
Min		150	61.3	10021.9	6282.93	8583.32	-3.5453	-9.09141	-21.1478	10921.7	8650.51	10010.6	13.5008	8.34206	2.42293	0.873778	0.808149	0.915627	7.00583	4.74964	5.98758	-0.6351	11.0972	-19.5397	18652	0.370392	65.3744	63.9289	Min
Max		200	121.3	23705.8	14274.3	13119.9	56.2995	56.193	26.5288	23342.8	13212.6	14467.6	51.6074	40.1583	16.0306	1.36517	1.43776	1.62857	16.1364	8.45103	8.48959	59.3387	54.6601	23.667	41898.5	0.814999	91.1374	87.9065	Max
Mean		173.571	84.8929	15838.1	10758.2	10952.5	29.2451	27.1375	2.10763	18125.1	11176	12818.5	37.0294	27.843	9.18636	1.164	1.06736	1.18444	10.3327	6.90611	7.07465	30.5006	28.4494	2.05129	28509.6	0.567065	79.6067	78.8112	Mean
SD		16.9483	14.5048	3832.64	2119.4	1248.94	17.7519	17.1125	13.3444	3294.39	1280.35	1327.41	8.95052	8.94882	4.2603	0.128235	0.174256	0.181475	2.45728	1.0276	0.732544	14.7829	14.1449	10.9457	5911.01	0.131815	7.42593	8.07743	SD
Median		175	87.8	15068.9	10970	11156.6	29.8548	23.7685	2.43619	18599.7	11448.4	13051.6	36.6504	30.6476	9.72203	1.19453	0.999955	1.12437	9.84073	6.67644	7.0683	28.7186	23.6297	5.30143	27588	0.569147	81.9252	79.5854	Median
IQR		31.25	15.975	5525.23	3267.12	1705.92	22.0358	17.6904	20.4408	3757.38	1352.28	1977.53	6.26984	10.0901	7.03909	0.143047	0.279058	0.144149	2.47291	1.42226	0.742566	15.6499	12.6425	12.121	4150.88	0.217564	4.99397	11.8302	IQR
Plant C	Median	180	88.9	12759.1	8873.27	10423.2	30.536	16.354	14.8772	16714.8	9447.14	11355.9	37.1073	32.0112	12.3182	1.1947	1.23815	1.07702	8.64334	6.08479	6.59259	26.2825	19.5345	5.92426	27057.5	0.464457	81.6348	74.5818	Median	Plant C
	IQR	25	28.3	1529.71	343.223	938.498	22.4267	14.742	2.45187	3663.89	2108.99	987.071	11.181	10.9843	8.73634	0.101746	0.279827	0.0947413	0.636651	0.440162	0.566879	21.3754	1.99321	2.75539	8152.5	0.23252	1.8838	10.6352	IQR
Plant D	Median	165	78.6	16588	11618.8	12302.5	21.0694	22.3668	-1.9297	19016.2	11963	13509.4	36.2057	28.3877	8.72229	1.14912	0.986694	1.14264	10.5836	7.51838	7.89728	28.6638	22.0556	6.12347	28135	0.589048			Median	Plant D
	IQR	18.75	14.1	4636.76	1036.33	1383.79	33.9613	12.4943	20.8348	1995.26	1307.85	1576.92	1.91115	7.72569	4.91027	0.188156	0.231075	0.143777	3.26679	0.458097	1.43855	21.1599	14.9835	9.7826	5726.38	0.050391			IQR
Plant E	Median	180	87.9	16514.4	12399.1	11332.1	28.3457	31.3804	-6.70264	19022.1	11967.2	13598.3	37.0877	30.0206	9.4775	1.20159	0.973641	1.20153	10.1973	7.92645	7.09036	31.1547	27.7053	-5.43641	31520.5	0.523926	82.2157	83.5961	Median	Plant E
	IQR	20	3.6	4279.33	318.136	17.819	4.33476	14.3536	0.753593	1999.97	430.016	657.173	7.27769	14.3323	2.89943	0.171868	0.073365	0.123747	0.734238	1.65253	0.325854	10.2296	8.97292	20.4322	6061	0.273272	5.84223	4.01079	IQR
